# Supplementary material for: Advancing animal tuberculosis surveillance using culture-independent long-read whole-genome sequencing
Source: Front Microbiol. 2023 Nov 21;14:1307440. doi: 10.3389/fmicb.2023.1307440 (PMC10699144; doi:10.3389/fmicb.2023.1307440)
Supplement: Supplementary file 1 [file Data_Sheet_1.zip]

Archive with 9 entries (9 files):
- Supplementary Material S1.PDF
- Supplementary Material S2.DOCX
- Supplementary Material S3.DOCX
- Supplementary Material S4.PPTX
- Supplementary Table S1.xlsx
- Supplementary Table S2.XLSX
- Supplementary Table S3.XLSX
- Supplementary Table S4.XLSX
- Supplementary Table S5.XLSX
