# Supplementary material for: Advancing animal tuberculosis surveillance using culture-independent long-read whole-genome sequencing
Source: Front Microbiol. 2023 Nov 21;14:1307440. doi: 10.3389/fmicb.2023.1307440 (PMC10699144; doi:10.3389/fmicb.2023.1307440)
Supplement: Supplementary file 1 [file Data_Sheet_1.zip › Supplementary Table S1.xlsx]

## Sheet: Sheet1
sample	Accession Number	DNA Concentration (ng/µl)	R1 File Size	R1 Read Count	R1 Length Sum	R1 Ave Length	R1 Max Length	R1 Passing Q20	R1 Passing Q30	R1 Read Quality Ave	FASTQ_R2	R2 File Size	R2 Read Count	R2 Length Sum	R2 Ave Length	R2 Max Length	R2 Passing Q20	R2 Passing Q30	R2 Read Quality Ave	Spoligotype Spacer Counts	Spoligotype Binary Code	Spoligotype Octal Code	Spoligotype SB Number	Groups	Aligner	Mapped Paired Reads	Mapped Single Reads	Reference Length	Genome with Coverage	Average Depth	No Coverage Bases	Percent Ref with Zero Coverage	Quality SNPs
NB18191_ONT_direct	ERR11879730	26.8	330.7 MB	71,194	326,182,952	4,581.6	48,263	78.41%	51.92%	16.4355	NA	NA	NA	NA	NA	NA	NA	NA	NA	50:49:0:57:46:0:78:0:0:0:0:0:55:54:55:0:49:45:48:44:44:0:0:44:54:34:29:29:34:21:30:32:36:30:26:35:32:35:0:0:0:0:0	binary-1101101000001110111110011111111111111100000	octal-664073717777600	SB1474	Mbovis-09	Minimap2	NA	70,885	4,349,904	100.00%	74.2X	130	0.002989%	207
NB18193_ONT_direct	ERR11879733	31.1	115.7 MB	23,719	121,901,073	5,139.4	63,440	77.6%	51.3%	16.356	NA	NA	NA	NA	NA	NA	NA	NA	NA	23:18:0:21:22:0:26:0:0:0:0:0:18:20:21:0:17:21:24:22:21:0:0:19:32:18:14:15:18:15:20:16:17:14:16:17:16:19:0:0:0:0:0	binary-1101101000001110111110011111111111111100000	octal-664073717777600	SB1474	Mbovis-09	Minimap2	NA	23,719	4,349,904	100.00%	27.7X	134	0.003081%	191
NB18211_ONT_direct	ERR11879736	25.6	136.2 MB	29,162	134,242,007	4,603.3	61,494	78.23%	51.74%	16.3721	NA	NA	NA	NA	NA	NA	NA	NA	NA	19:21:0:16:14:0:22:0:0:0:0:0:20:16:18:0:15:15:23:16:19:0:0:24:55:33:29:30:38:24:32:36:37:40:34:36:28:29:0:0:0:0:0	binary-1101101000001110111110011111111111111100000	octal-664073717777600	SB1474	Mbovis-09	Minimap2	NA	29,162	4,349,904	99.99%	30.6X	477	0.010966%	198
NB18212_ONT_direct	ERR11879739	26.5	423.6 MB	94,248	417,380,813	4,428.5	47,087	78.05%	51.58%	16.4243	NA	NA	NA	NA	NA	NA	NA	NA	NA	72:82:0:76:74:0:116:0:0:0:0:0:73:73:72:0:67:61:68:61:59:0:0:71:112:69:51:60:71:55:64:61:67:70:58:70:70:67:0:0:0:0:0	binary-1101101000001110111110011111111111111100000	octal-664073717777600	SB1474	Mbovis-09	Minimap2	NA	94,248	4,349,904	99.99%	94.8X	388	0.008920%	204
NB18246_ONT_direct	ERR11879742	34.4	200.3 MB	44,053	197,462,159	4,482.4	48,837	78.54%	51.98%	16.4515	NA	NA	NA	NA	NA	NA	NA	NA	NA	49:40:0:52:44:0:72:0:0:0:0:0:44:42:39:0:40:36:42:37:36:0:0:40:71:46:34:40:45:29:34:39:45:45:39:46:44:50:0:0:0:0:0	binary-1101101000001110111110011111111111111100000	octal-664073717777600	SB1474	Mbovis-09	Minimap2	NA	44,053	4,349,904	100.00%	45.0X	105	0.002414%	220
NB18249_ONT_direct	ERR11879745	29.7	133.1 MB	30,807	130,956,604	4,250.9	36,743	78.33%	51.79%	16.389	NA	NA	NA	NA	NA	NA	NA	NA	NA	22:22:0:17:19:0:30:0:0:0:0:0:18:18:18:0:18:17:17:20:19:0:0:21:50:26:20:22:22:20:26:25:24:28:21:25:23:22:0:0:0:0:0	binary-1101101000001110111110011111111111111100000	octal-664073717777600	SB1474	Mbovis-09	Minimap2	NA	30,807	4,349,904	99.99%	29.8X	220	0.005058%	203
NB18254_ONT_direct	ERR11879748	39.9	175.5 MB	36,555	184,802,366	5,055.5	50,633	77.82%	51.51%	16.4262	NA	NA	NA	NA	NA	NA	NA	NA	NA	27:23:0:28:24:0:41:0:0:0:0:0:33:32:34:0:30:27:37:31:35:0:0:32:71:40:33:35:42:31:39:34:35:37:34:40:34:37:0:0:0:0:0	binary-1101101000001110111110011111111111111100000	octal-664073717777600	SB1474	Mbovis-09	Minimap2	NA	36,555	4,349,904	99.99%	42.1X	444	0.010207%	202
NB18191_Illumina	ERR11879589	47.9	154.7 MB	805,929	191,609,089	237.7	251	0.9401	0.9027	30.3111	NB18191_S18_R2.fastq.gz	170.3 MB	805,929	191,764,774	237.9	251	0.8709	0.8025	25.4887	104:105:0:90:92:0:133:0:0:0:0:0:61:64:71:0:93:85:94:79:66:0:0:77:205:116:110:103:94:89:79:69:60:54:80:88:84:81:0:0:0:0:0	binary-1101101000001110111110011111111111111100000	octal-664073717777600	SB1474	Mbovis-09	BWA	1,601,694	4,340	4,349,904	0.9975	85.0X	10,771	0.00247615	180
NB18193_Illumina	ERR11879590	59.2	157.1 MB	845,098	201,097,306	238	251	0.9488	0.9162	31.3461	NB18193_S20_R2.fastq.gz	184.2 MB	845,098	201,408,002	238.3	251	0.8346	0.7529	24.1909	98:101:0:95:102:0:186:0:0:0:0:0:83:87:76:0:66:70:90:88:77:0:0:65:189:111:94:94:84:97:78:73:61:52:83:100:110:101:0:0:0:0:0	binary-1101101000001110111110011111111111111100000	octal-664073717777600	SB1474	Mbovis-09	BWA	1,672,828	7,904	4,349,904	0.9977	88.6X	9,803	0.00225361	180
NB18211_Illumina	ERR11879591	41.6	142.8 MB	788,163	185,452,210	235.3	251	0.9559	0.9267	31.8818	NB18211_S13_R2.fastq.gz	165.1 MB	788,163	185,745,522	235.7	251	0.879	0.8126	25.8088	103:106:0:104:107:0:185:0:0:0:0:0:76:93:91:0:88:73:71:70:86:0:0:90:175:106:94:90:76:77:66:80:68:53:64:75:90:81:0:0:0:0:0	binary-1101101000001110111110011111111111111100000	octal-664073717777600	SB1474	Mbovis-09	BWA	1,569,302	2,957	4,349,904	0.9979	82.6X	9,178	0.00210993	178
NB18212_Illumina	ERR11879592	58.5	108.1 MB	594,124	139,970,053	235.6	251	0.9546	0.925	31.8181	NB18212_S15_R2.fastq.gz	121.2 MB	594,124	140,140,710	235.9	251	0.8938	0.8351	26.8708	63:82:0:90:81:0:148:0:0:0:0:0:59:65:61:0:63:49:55:56:68:0:0:60:178:83:80:71:64:72:73:71:58:36:47:54:71:70:0:0:0:0:0	binary-1101101000001110111110011111111111111100000	octal-664073717777600	SB1474	Mbovis-09	BWA	1,181,978	2,683	4,349,904	0.997	62.3X	12,899	0.00296535	174
NB18246_Illumina	ERR11879593	48.9	236.2 MB	1,258,036	298,379,717	237.2	251	0.9486	0.9153	30.9533	NB18246_S4_R2.fastq.gz	269.0 MB	1,258,036	298,682,644	237.4	251	0.8648	0.7933	25.0834	116:130:0:184:150:0:203:0:0:0:0:0:92:109:109:0:93:93:98:84:72:0:0:78:295:161:132:126:127:130:122:88:66:53:66:95:114:120:0:0:0:0:0	binary-1101101000001110111110011111111111111100000	octal-664073717777600	SB1474	Mbovis-09	BWA	2,498,734	7,411	4,349,904	0.9981	132.1X	8,212	0.00188786	182
NB18249_Illumina	ERR11879594	41.4	137.8 MB	755,529	177,778,724	235.3	251	0.9541	0.9239	31.7095	NB18249_S8_R2.fastq.gz	164.2 MB	755,529	178,137,391	235.8	251	0.8375	0.7562	24.2037	96:84:0:97:77:0:132:0:0:0:0:0:84:75:79:0:86:83:91:76:61:0:0:63:221:109:98:87:99:104:93:83:61:53:63:63:58:72:0:0:0:0:0	binary-1101101000001110111110011111111111111100000	octal-664073717777600	SB1474	Mbovis-09	BWA	1,497,900	5,805	4,349,904	0.9976	78.6X	10,263	0.00235936	179
NB18254_Illumina	ERR11879595	80.6	151.9 MB	843,493	198,589,384	235.4	251	0.9577	0.9297	32.054	NB18254_S10_R2.fastq.gz	179.4 MB	843,493	198,898,426	235.8	251	0.8622	0.7901	25.1629	80:86:0:65:56:0:118:0:0:0:0:0:48:56:67:0:74:70:79:87:82:0:0:74:237:151:127:113:99:86:95:79:66:64:78:69:82:94:0:0:0:0:0	binary-1101101000001110111110011111111111111100000	octal-664073717777600	SB1474	Mbovis-09	BWA	1,674,744	5,301	4,349,904	0.9975	88.3X	10,832	0.00249017	180
NB18191_ONT_culture	ERR11879729	41.8	167.9 MB	47,083	165,030,899	3,505.1	63,412	79.52%	53.53%	16.8413	NA	NA	NA	NA	NA	NA	NA	NA	NA	18:19:0:26:24:0:29:0:0:0:0:0:21:18:18:0:19:18:15:20:20:0:0:21:27:14:11:15:15:11:21:17:18:21:16:22:20:20:0:0:0:0:0	binary-1101101000001110111110011111111111111100000	octal-664073717777600	SB1474	Mbovis-09	Minimap2	NA	47,022	4,349,904	99.99%	37.6X	309	0.007104%	198
NB18193_ONT_culture	ERR11879732	47.9	221.5 MB	52,905	218,882,643	4,137.3	68,657	79.64%	53.69%	16.9156	NA	NA	NA	NA	NA	NA	NA	NA	NA	35:42:0:46:38:0:67:0:0:0:0:0:39:43:41:0:40:45:43:42:39:0:0:40:77:43:35:41:50:32:37:38:33:37:42:43:41:42:0:0:0:0:0	binary-1101101000001110111110011111111111111100000	octal-664073717777600	SB1474	Mbovis-09	Minimap2	NA	52,855	4,349,904	100.00%	49.8X	113	0.002598%	195
NB18211_ONT_culture	ERR11879735	37.1	152.1 MB	43,390	149,517,052	3,445.9	58,433	79.9%	53.81%	16.8965	NA	NA	NA	NA	NA	NA	NA	NA	NA	23:28:0:37:35:0:52:0:0:0:0:0:35:34:35:0:31:32:35:34:35:0:0:38:54:33:32:32:29:27:29:25:28:29:31:34:31:32:0:0:0:0:0	binary-1101101000001110111110011111111111111100000	octal-664073717777600	SB1474	Mbovis-09	Minimap2	NA	43,346	4,349,904	99.99%	34.1X	460	0.010575%	199
NB18212_ONT_culture	ERR11879738	48.9	162.7 MB	51,796	159,375,850	3,077	57,248	79.72%	53.52%	16.8635	NA	NA	NA	NA	NA	NA	NA	NA	NA	35:34:0:37:37:0:58:0:0:0:0:0:35:35:37:0:29:28:37:33:35:0:0:38:55:30:32:29:31:25:33:35:35:32:28:36:35:37:0:0:0:0:0	binary-1101101000001110111110011111111111111100000	octal-664073717777600	SB1474	Mbovis-09	Minimap2	NA	51,761	4,349,904	100.00%	36.3X	169	0.003885%	201
NB18246_ONT_culture	ERR11879741	41.5	176.6 MB	50,644	173,671,017	3,429.3	63,065	79.85%	53.73%	16.9626	NA	NA	NA	NA	NA	NA	NA	NA	NA	32:35:0:37:38:0:55:0:0:0:0:0:38:35:40:0:37:32:39:37:35:0:0:33:67:34:35:34:33:31:30:29:38:33:34:41:37:40:0:0:0:0:0	binary-1101101000001110111110011111111111111100000	octal-664073717777600	SB1474	Mbovis-09	Minimap2	NA	50,590	4,349,904	100.00%	39.5X	155	0.003563%	202
NB18249_ONT_culture	ERR11879744	35.6	75.5 MB	25,213	73,799,884	2,927.1	45,166	80.52%	54.36%	16.9634	NA	NA	NA	NA	NA	NA	NA	NA	NA	14:15:0:16:13:0:16:0:0:0:0:0:11:9:8:0:8:12:8:10:9:0:0:7:25:17:14:13:15:5:11:9:12:12:9:13:10:13:0:0:0:0:0	binary-1101101000001110111110011111111111111100000	octal-664073717777600	SB1474	Mbovis-09	Minimap2	NA	25,155	4,349,904	99.99%	16.8X	289	0.006644%	191
NB18254_ONT_culture	ERR11879747	56.7	94.1 MB	24,572	92,628,872	3,769.7	51,258	79.69%	53.63%	16.904	NA	NA	NA	NA	NA	NA	NA	NA	NA	12:12:0:13:14:0:26:0:0:0:0:0:16:14:14:0:11:15:14:15:15:0:0:14:21:14:12:11:13:12:14:16:14:13:11:14:17:16:0:0:0:0:0	binary-1101101000001110111110011111111111111100000	octal-664073717777600	SB1474	Mbovis-09	Minimap2	NA	24,525	4,349,904	99.99%	21.1X	430	0.009885%	191
