# Supplementary material for: Advancing animal tuberculosis surveillance using culture-independent long-read whole-genome sequencing
Source: Front Microbiol. 2023 Nov 21;14:1307440. doi: 10.3389/fmicb.2023.1307440 (PMC10699144; doi:10.3389/fmicb.2023.1307440)
Supplement: Supplementary file 1 [file Data_Sheet_1.zip › Supplementary Table S2.XLSX]

## Sheet: Sheet1
	NC_002945.4:1122198	NC_002945.4:2158436	NC_002945.4:2158439	NC_002945.4:2158443	NC_002945.4:2158445	NC_002945.4:2284747	NC_002945.4:2284749	NC_002945.4:2284751	NC_002945.4:3082866	NC_002945.4:3082915	NC_002945.4:4194117
root	C	A	C	C	C	G	T	T	A	C	G
NB18193_direct	T	G	A	T	G	C	A	C	A	C	A
NB18254_direct	T	G	A	T	G	C	A	C	A	-	A
NB18212_direct	T	G	A	T	G	C	A	C	N	-	A
NB18191_direct	T	G	A	T	G	C	A	C	A	-	A
NB18211_direct	N	G	A	T	G	C	A	C	A	-	A
NB18246_direct	C	G	A	T	G	C	A	C	A	N	A
NB18249_direct	T	G	A	T	G	C	A	C	-	-	A
NB18193_culture	T	G	A	T	G	C	A	C	A	C	A
NB18254_culture	N	G	A	T	G	C	A	C	A	-	A
NB18212_culture	N	G	A	T	G	C	A	C	A	C	A
NB18191_culture	N	G	A	T	G	C	A	C	A	-	A
NB18211_culture	T	G	A	T	G	C	A	C	T	T	A
NB18246_culture	T	G	A	T	G	C	A	C	A	N	A
NB18249_culture	C	G	A	T	G	C	A	C	A	-	A
NB18191	C	A	N	C	C	G	T	T	-	-	N
NB18193	C	R	M	Y	S	G	T	T	-	-	N
NB18211	C	N	C	C	N	G	T	T	A	-	G
NB18212	C	A	C	C	C	G	T	T	-	-	G
NB18246	C	A	C	C	N	G	-	-	A	-	A
NB18249	C	A	N	N	N	G	T	T	A	-	G
NB18254	C	N	N	C	N	G	T	T	-	-	N
MQ	60	59.2143	59.3846	59.1429	59.1429	59.8571	59.8571	59.8571	60	60	59
annotation	GAC->GAT, unlisted gene:S277D, PROBABLE MEMBRANE PROTEIN, nonsynonymous	AAC->GAC, PPE34:G272D, ppe family protein ppe34, nonsynonymous	CGG->AGG, PPE34:D273R, ppe family protein ppe34, nonsynonymous	GCT->GTT, PPE34:N274V, ppe family protein ppe34, nonsynonymous	CGT->GGT, PPE34:Q275G, ppe family protein ppe34, nonsynonymous	CGG->CGC, pks12:S631R, polyketide synthase pks12, nonsynonymous	TTG->TAG, pks12:L632_, polyketide synthase pks12, nonsynonymous	TAC->CAC, pks12:A633H, polyketide synthase pks12, nonsynonymous	CAC->CTC, unlisted gene:unfound_ref_AA907L, repeat_region, product_unknown,	CCC->CCT, unlisted gene:unfound_ref_AA923P, repeat_region, product_unknown,	GGG->AGG, unlisted gene:G140R, PUTATIVE TRANSPOSASE [FIRST PART], nonsynonymous

## Sheet: Sheet2
Position	Accuracy (n/n; %)		Comments	call
	Illumina	ONT
NC_002945.4:1122198	0/7; 0	0/14; 0	NB18246_direct and NB18249_culture have a C like illumina	deletion
NC_002945.4:2158436	0/7; 0	14/14; 100		G
NC_002945.4:2158439	0/7; 0	14/14; 100		A
NC_002945.4:2158443	0/7; 0	14/14; 100		T
NC_002945.4:2158445	0/7; 0	14/14; 100		G
NC_002945.4:2284747	0/7; 0	14/14; 100		C
NC_002945.4:2284749	0/7; 0	14/14; 100		A
NC_002945.4:2284751	0/7; 0	14/14; 100		C
NC_002945.4:3082866	4/7; 57.14	1/14; 7.14	large deletion between 3082830-3082977--> 147bp	deletion
NC_002945.4:3082915	7/7;100	8/14; 57.14	incorrect calls from 7 ONT (C,T,N)	deletion
NC_002945.4:4194117	1/7; 14.28	14/14; 100	Possible mix position G>A, only detected by Illumina	A
Tot	12/77; 15.58	121/154; 78.57
