# Supplementary material for: Advancing animal tuberculosis surveillance using culture-independent long-read whole-genome sequencing
Source: Front Microbiol. 2023 Nov 21;14:1307440. doi: 10.3389/fmicb.2023.1307440 (PMC10699144; doi:10.3389/fmicb.2023.1307440)
Supplement: Supplementary file 1 [file Data_Sheet_1.zip › Supplementary Table S3.XLSX]

## Sheet: Sheet1
sample	Reference	FASTQ_R1	R1 File Size	R1 Read Count	R1 Length Sum	R1 Min Length	R1 Ave Length	R1 Max Length	R1 Passing Q20	R1 Passing Q30	R1 Read Quality Ave	Spoligotype Spacer Counts	Spoligotype Binary Code	Spoligotype Octal Code	Spoligotype SB Number	Groups	Aligner	Mapped Single Reads	Unmapped Reads	Unmapped Percent	Duplicate Single Reads	Duplicate Percent of Mapped Reads	BAM/Reference File	Reference Length	Genome with Coverage	Average Depth	No Coverage Bases	Percent Ref with Zero Coverage	Quality SNPs
SRR22314234	Mycobacterium_AF2122 Forced	SRR22314234.fastq.gz	220.3 MB	61,840	234,623,208	1	3,794	53,475	60.7%	35.6%	13.1696	30:42:0:42:34:0:49:0:0:0:0:0:41:48:50:0:39:49:52:42:42:37:48:44:50:42:32:37:45:27:0:0:0:0:0:0:38:34:0:0:0:0:0	binary-1101101000001110111111111111110000001100000	octal-664073777700600	SB0971	Mbovis-17, Mbovis-17B, Mbovis-17B1	Minimap2	61,811	2,040	3.2%	308	0.5%	SRR22314234_nodup.bam made with NC_002945v4	4,349,904	99.99%	53.0X	255	0.005862%	452
SRR22314236	Mycobacterium_AF2122 Forced	SRR22314236.fastq.gz	705.3 MB	145,106	750,866,971	38	5,174.6	76,766	60.43%	35.02%	13.2023	1:94:0:103:76:0:118:1:0:1:1:0:82:82:82:0:90:85:89:68:78:89:90:92:204:111:81:88:97:75:103:102:95:98:98:104:117:122:0:0:0:0:0	binary-0101101000001110111111111111111111111100000	octal-264073777777600	SB0673	Mbovis-16, Mbovis-16B	Minimap2	145,066	6,267	4.1%	1,500	1.0%	SRR22314236_nodup.bam made with NC_002945v4	4,349,904	99.97%	169.1X	1,505	0.034598%	438
SRR23325070	Mycobacterium_AF2122 Forced	SRR23325070.fastq.gz	177.6 MB	71,783	192,922,878	69	2,687.6	169,894	57.06%	23.41%	12.9449	16:14:0:20:12:16:14:14:0:17:0:8:13:18:19:0:17:21:20:19:23:26:28:14:39:22:16:25:19:22:21:22:21:14:25:21:19:25:0:0:0:0:0	binary-1101111101011110111111111111111111111100000	octal-676573777777600	SB0130	Mbovis-07, Mbovis-07A	Minimap2	70,815	7,683	9.8%	295	0.4%	SRR23325070_nodup.bam made with NC_002945v4	4,349,904	99.73%	42.9X	11,824	0.271822%	665
SRR13076399	Mycobacterium_AF2122 Forced	SRR13076399_BCG_Sofia.fastq.gz	120.9 MB	133,439	117,064,070	80	877.3	52,301	53.94%	15.85%	11.5321	6:7:0:7:4:6:2:4:0:7:6:8:8:16:14:0:15:12:14:12:14:18:16:10:19:14:8:10:15:6:13:14:13:12:7:7:7:11:0:0:0:0:0	binary-1101010001111110111111111111111111111100000	octal-650773777777600	Not Found	Mbovis-21, MbovisBCG, MbovisBCGLIKE	Minimap2	132,480	8,876	6.3%	1,084	0.8%	SRR13076399_nodup.bam made with NC_002945v4	4,349,904	99.41%	23.0X	25,710	0.591048%	1,000
SRR20082812	Mycobacterium_AF2122 Forced	SRR20082812_H37Rv.fastq.gz	9.9 GB	2,102,956	9,606,160,060	82	4,567.9	110,438	64.44%	27.34%	12.9794	538:673:694:814:635:797:400:497:520:693:739:469:671:691:726:719:653:680:704:1:0:740:700:661:706:782:612:692:691:516:733:802:0:0:0:0:732:817:758:695:566:689:624	binary-1111111111111111111001111111111100001111111	octal-777777477760771	Not Found	Mbovis-TB	Minimap2	2,074,575	134,848	6.1%	259,636	12.5%	SRR20082812_nodup.bam made with NC_002945v4	4,349,904	99.90%	1,949.9X	4,486	0.103129%	6,609
