# Supplementary material for: Advancing animal tuberculosis surveillance using culture-independent long-read whole-genome sequencing
Source: Front Microbiol. 2023 Nov 21;14:1307440. doi: 10.3389/fmicb.2023.1307440 (PMC10699144; doi:10.3389/fmicb.2023.1307440)
Supplement: Supplementary file 1 [file Data_Sheet_1.zip › Supplementary Table S4.XLSX]

## Sheet: Sheet1
	NC_002945.4:467	NC_002945.4:1977	NC_002945.4:2347	NC_002945.4:2532	NC_002945.4:3751	NC_002945.4:4013	NC_002945.4:4480	NC_002945.4:5752	NC_002945.4:5951	NC_002945.4:6406	NC_002945.4:6446	NC_002945.4:7362	NC_002945.4:7585	NC_002945.4:8285	NC_002945.4:8624	NC_002945.4:8741	NC_002945.4:9143	NC_002945.4:9217	NC_002945.4:9304	NC_002945.4:10204	NC_002945.4:10727	NC_002945.4:11879	NC_002945.4:13197	NC_002945.4:13459	NC_002945.4:14400	NC_002945.4:15116	NC_002945.4:17856	NC_002945.4:18654	NC_002945.4:20998	NC_002945.4:21794	NC_002945.4:21818	NC_002945.4:22263	NC_002945.4:23173	NC_002945.4:23713	NC_002945.4:24276	NC_002945.4:24293	NC_002945.4:24533	NC_002945.4:24678	NC_002945.4:24761	NC_002945.4:25287	NC_002945.4:26034	NC_002945.4:26615	NC_002945.4:26940	NC_002945.4:27450	NC_002945.4:27695	NC_002945.4:28404	NC_002945.4:29442	NC_002945.4:29979	NC_002945.4:30736
root	G	G	G	C	G	C	T	A	G	T	T	C	C	T	G	T	C	C	A	C	G	G	C	G	G	G	C	G	A	A	C	G	A	T	G	T	C	G	C	G	G	A	G	G	C	G	T	C	A
ERR11275502_nanopore	G	G	G	C	G	C	C	A	G	T	T	C	C	T	T	T	C	A	A	C	A	G	C	G	G	G	C	G	A	A	C	G	A	T	G	T	C	A	C	C	G	A	G	G	T	G	T	C	A
SRR13076399_nanopore	G	G	G	C	G	C	C	A	G	T	T	C	C	T	T	T	C	A	A	C	A	G	C	G	G	G	T	G	A	A	C	G	A	T	G	T	C	A	C	C	G	A	G	G	T	G	T	C	A
SRR23325070_nanopore	G	G	G	C	G	C	C	A	G	T	T	C	C	T	G	C	C	C	A	C	G	G	C	G	G	G	C	G	A	A	C	G	A	T	A	T	C	G	C	G	G	A	G	G	C	G	T	C	A
SRR20082812_nanopore	A	A	A	T	T	T	C	G	G	C	G	G	G	C	G	C	T	A	G	C	A	A	G	A	A	C	T	G	A	G	A	T	C	C	G	C	T	A	T	C	C	A	C	A	C	G	C	A	G
SRR22314234_nanopore	G	G	G	C	G	C	T	A	C	T	T	C	C	T	G	C	C	C	A	C	G	G	C	G	G	G	C	A	A	A	C	G	A	T	G	T	C	G	C	G	G	A	G	G	C	G	T	C	A
SRR22314236_nanopore	G	G	G	C	G	C	T	A	G	T	T	C	C	T	G	C	C	C	A	T	G	G	C	G	G	G	C	G	A	A	C	G	A	T	G	T	C	G	C	G	G	C	G	G	C	A	T	C	A
barcode62_nanopore	G	G	G	C	G	C	T	A	G	T	T	C	C	T	G	T	C	C	A	C	G	G	C	G	G	G	C	G	G	A	C	G	A	T	G	T	C	G	C	G	G	A	G	G	C	G	T	C	A
barcode63_nanopore	G	G	G	C	G	C	T	A	G	T	T	C	C	T	G	T	C	C	A	C	G	G	C	G	G	G	C	G	G	A	C	G	A	T	G	T	C	G	C	G	G	A	G	G	C	G	T	C	A
barcode60_nanopore	G	G	G	C	G	C	T	A	G	T	T	C	C	T	G	T	C	C	A	C	G	G	C	G	G	G	C	G	G	A	C	G	A	T	G	T	C	G	C	G	G	A	G	G	C	G	T	C	A
barcode61_nanopore	G	G	G	C	G	C	T	A	G	T	T	C	C	T	G	T	C	C	A	C	G	G	C	G	G	G	C	G	G	A	C	G	A	T	G	T	C	G	C	G	G	A	G	G	C	G	T	C	A
MQ	59	59	59	59	60	60	59.75	59	60	60	60	60	60	59	60	59.75	60	60	60	60	59.6667	59	59	59	59	59	59.5	60	60	59	59	59	59	59	60	59	59	59.6667	59	59.6667	59	60	59	59	59.5	60	59	59	59
annotation	CGC->CAC, dnaA:R156H, CHROMOSOMAL REPLICATION INITIATOR PROTEIN DNAA, nonsynonymous	position not annotated	GGC->GAC, dnaN:G99D, DNA POLYMERASE III (BETA CHAIN) DNAN (DNA NUCLEOTIDYLTRANSFERASE), nonsynonymous	CTG->TTG, dnaN:L161L, DNA POLYMERASE III (BETA CHAIN) DNAN (DNA NUCLEOTIDYLTRANSFERASE), silent mutation	GTG->TTG, recF:V158L, DNA REPLICATION AND REPAIR PROTEIN RECF (SINGLE-STRAND DNA BINDING PROTEIN), nonsynonymous	ACC->ATC, recF:T245I, DNA REPLICATION AND REPAIR PROTEIN RECF (SINGLE-STRAND DNA BINDING PROTEIN), nonsynonymous	TTA->TCA, unlisted gene:L16S, Zn-ribbon-containing, possibly RNA-binding protein and truncated derivatives, nonsynonymous	GTA->GTG, gyrB:V210V, DNA GYRASE (SUBUNIT B) GYRB (DNA TOPOISOMERASE (ATP-HYDROLYSING)) (DNA TOPOISOMERASE II) (TYPE II DNA TOPOISOMERASE), silent mutation	GCC->CCC, gyrB:A277P, DNA GYRASE (SUBUNIT B) GYRB (DNA TOPOISOMERASE (ATP-HYDROLYSING)) (DNA TOPOISOMERASE II) (TYPE II DNA TOPOISOMERASE), nonsynonymous	AAT->AAC, gyrB:N428N, DNA GYRASE (SUBUNIT B) GYRB (DNA TOPOISOMERASE (ATP-HYDROLYSING)) (DNA TOPOISOMERASE II) (TYPE II DNA TOPOISOMERASE), silent mutation	TCG->GCG, gyrB:S442A, DNA GYRASE (SUBUNIT B) GYRB (DNA TOPOISOMERASE (ATP-HYDROLYSING)) (DNA TOPOISOMERASE II) (TYPE II DNA TOPOISOMERASE), nonsynonymous	CAG->GAG, gyrA:Q21E, DNA GYRASE (SUBUNIT A) GYRA (DNA TOPOISOMERASE (ATP-HYDROLYSING)) (DNA TOPOISOMERASE II) (TYPE II DNA TOPOISOMERASE), nonsynonymous	ACC->AGC, gyrA:T95S, DNA GYRASE (SUBUNIT A) GYRA (DNA TOPOISOMERASE (ATP-HYDROLYSING)) (DNA TOPOISOMERASE II) (TYPE II DNA TOPOISOMERASE), nonsynonymous	ATT->ATC, gyrA:I328I, DNA GYRASE (SUBUNIT A) GYRA (DNA TOPOISOMERASE (ATP-HYDROLYSING)) (DNA TOPOISOMERASE II) (TYPE II DNA TOPOISOMERASE), silent mutation	CGG->CGT, gyrA:R441R, DNA GYRASE (SUBUNIT A) GYRA (DNA TOPOISOMERASE (ATP-HYDROLYSING)) (DNA TOPOISOMERASE II) (TYPE II DNA TOPOISOMERASE), silent mutation	CGT->CGC, gyrA:R480R, DNA GYRASE (SUBUNIT A) GYRA (DNA TOPOISOMERASE (ATP-HYDROLYSING)) (DNA TOPOISOMERASE II) (TYPE II DNA TOPOISOMERASE), silent mutation	ATC->ATT, gyrA:I614I, DNA GYRASE (SUBUNIT A) GYRA (DNA TOPOISOMERASE (ATP-HYDROLYSING)) (DNA TOPOISOMERASE II) (TYPE II DNA TOPOISOMERASE), silent mutation	GCC->GAC, gyrA:A639D, DNA GYRASE (SUBUNIT A) GYRA (DNA TOPOISOMERASE (ATP-HYDROLYSING)) (DNA TOPOISOMERASE II) (TYPE II DNA TOPOISOMERASE), nonsynonymous	GAC->GGC, gyrA:D668G, DNA GYRASE (SUBUNIT A) GYRA (DNA TOPOISOMERASE (ATP-HYDROLYSING)) (DNA TOPOISOMERASE II) (TYPE II DNA TOPOISOMERASE), nonsynonymous	GCC->GCT, unlisted gene:A97A, POSSIBLE CONSERVED MEMBRANE PROTEIN, silent mutation	GTC->ATC, unlisted gene:V272I, POSSIBLE CONSERVED MEMBRANE PROTEIN, nonsynonymous	GGG->GGA, unlisted gene:S2G, POSSIBLE MEMBRANE PROTEIN, nonsynonymous	position not annotated	GTC->ATC, unlisted gene:R80I, PROBABLE CONSERVED MEMBRANE PROTEIN, nonsynonymous	GAG->AAG, unlisted gene:E105K, PROBABLE CONSERVED MEMBRANE PROTEIN, nonsynonymous	ATG->ATC, trpG:M68I, POSSIBLE ANTHRANILATE SYNTHASE COMPONENT II TRPG (GLUTAMINE AMIDOTRANSFERASE), nonsynonymous	CGT->TGT, pknA:I131C, TRANSMEMBRANE SERINE/THREONINE-PROTEIN KINASE A PKNA (PROTEIN KINASE A) (STPK A), nonsynonymous	GCC->ACC, pknA:N397T, TRANSMEMBRANE SERINE/THREONINE-PROTEIN KINASE A PKNA (PROTEIN KINASE A) (STPK A), nonsynonymous	ATG->GTG, rodA:L257V, PROBABLE CELL DIVISION PROTEIN RODA, nonsynonymous	CGA->CGG, pstp:V53R, phosphoserine/threonine phosphatase pstp, nonsynonymous	AGC->AGA, pstp:D61R, phosphoserine/threonine phosphatase pstp, nonsynonymous	GGC->TGC, pstp:E210C, phosphoserine/threonine phosphatase pstp, nonsynonymous	GAG->GCG, pstp:A513A, phosphoserine/threonine phosphatase pstp, silent mutation	TAG->CAG, fhaB:T149Q, FHA-domain-containing protein, nonsynonymous	AGG->AGA, fhaA:A139R, FIG00824290: FHA domain protein, nonsynonymous	CTG->CCG, fhaA:H145P, FIG00824290: FHA domain protein, nonsynonymous	GCA->GTA, fhaA:D225V, FIG00824290: FHA domain protein, nonsynonymous	GTG->GTA, fhaA:P273V, FIG00824290: FHA domain protein, nonsynonymous	GCC->GTC, fhaA:S301V, FIG00824290: FHA domain protein, nonsynonymous	GCG->GCC, fhaA:D476A, FIG00824290: FHA domain protein, nonsynonymous	AGG->AGC, unlisted gene:Y47S, putative oxidoreductase, nitronate monooxygenase family, nonsynonymous	GAG->GCG, unlisted gene:G241A, putative oxidoreductase, nitronate monooxygenase family, nonsynonymous	position not annotated	position not annotated	CGC->CGT, unlisted gene:R40R, POSSIBLE TRANSCRIPTIONAL REGULATORY PROTEIN, silent mutation	CGG->CAG, unlisted gene:R21Q, PUTATIVE SECRETED PROTEIN P60-RELATED PROTEIN [FIRST PART], nonsynonymous	CTC->CCC, unlisted gene:L73P, CONSERVED HYPOTHETICAL PROTEIN, nonsynonymous	CCG->CAG, unlisted gene:P93Q, CONSERVED HYPOTHETICAL PROTEIN, nonsynonymous	AAA->AAG, unlisted gene:K345K, CONSERVED HYPOTHETICAL PROTEIN, silent mutation
[truncated: 3,459 more columns]
