# Supplementary material for: Advancing animal tuberculosis surveillance using culture-independent long-read whole-genome sequencing
Source: Front Microbiol. 2023 Nov 21;14:1307440. doi: 10.3389/fmicb.2023.1307440 (PMC10699144; doi:10.3389/fmicb.2023.1307440)
Supplement: Supplementary file 1 [file Data_Sheet_1.zip › Supplementary Table S5.XLSX]

## Sheet: Amplicon sequencing output
#FILE	SEQUENCE	Rel Abu	START	END	STRAND	GENE	COVERAGE	COVERAGE_MAP	GAPS	%COVERAGE	%IDENTITY	DATABASE	ACCESSION
NB18191	consensus_barcode35_nanoq_output_0_0	59593	69	509	-	FJ617583.1	1-441/441	===============	0/0	100	99.77	hsp65MyNoRh	FJ617583.1 Mycobacterium africanum strain ATCC 25420 groEL2 (hsp65) gene partial cds
NB18191	consensus_barcode35_nanoq_output_1_0	2479	68	1557	+	NC_002945.4	1-1490/1490	===============	0/0	100	100	16S_bovis	NC_002945.4 Mycobacterium bovis AF2122/97 genome assembly
NB18191	consensus_barcode35_nanoq_output_0_1	27399	67	746	-	LT708304.1:764132-764877	1-680/680	===============	0/0	100	100	rpoB_bovis	LT708304.1:764132-764877 Mycobacterium bovis AF2122/97 rpoB
NB18193	consensus_barcode22_nanoq_output_0_0	59161	66	506	+	FJ617583.1	1-441/441	===============	0/0	100	99.77	hsp65MyNoRh	FJ617583.1 Mycobacterium africanum strain ATCC 25420 groEL2 (hsp65) gene partial cds
NB18193	consensus_barcode22_nanoq_output_1_0	3309	67	1556	+	NC_002945.4	1-1490/1490	===============	0/0	100	100	16S_bovis	NC_002945.4 Mycobacterium bovis AF2122/97 genome assembly
NB18193	consensus_barcode22_nanoq_output_0_1	27768	67	746	+	LT708304.1:764132-764877	1-680/680	===============	0/0	100	100	rpoB_bovis	LT708304.1:764132-764877 Mycobacterium bovis AF2122/97 rpoB
NB18211	consensus_barcode37_nanoq_output_0_0	58304	66	506	+	FJ617583.1	1-441/441	===============	0/0	100	99.77	hsp65MyNoRh	FJ617583.1 Mycobacterium africanum strain ATCC 25420 groEL2 (hsp65) gene partial cds
NB18211	consensus_barcode37_nanoq_output_1_0	2872	68	1556	+	NC_002945.4	1-1490/1490	========/======	1/1	99.93	99.93	16S_bovis	NC_002945.4 Mycobacterium bovis AF2122/97 genome assembly
NB18211	consensus_barcode37_nanoq_output_0_1	27323	67	746	+	LT708304.1:764132-764877	1-680/680	===============	0/0	100	100	rpoB_bovis	LT708304.1:764132-764877 Mycobacterium bovis AF2122/97 rpoB
NB18212	consensus_barcode32_nanoq_output_0_0	60839	67	507	-	FJ617583.1	1-441/441	===============	0/0	100	99.77	hsp65MyNoRh	FJ617583.1 Mycobacterium africanum strain ATCC 25420 groEL2 (hsp65) gene partial cds
NB18212	consensus_barcode32_nanoq_output_2_0	980	70	1558	+	NC_002945.4	1-1490/1490	========/======	1/1	99.93	99.93	16S_bovis	NC_002945.4 Mycobacterium bovis AF2122/97 genome assembly
NB18212	consensus_barcode32_nanoq_output_0_1	23065	69	748	-	LT708304.1:764132-764877	1-680/680	===============	0/0	100	100	rpoB_bovis	LT708304.1:764132-764877 Mycobacterium bovis AF2122/97 rpoB
NB18246	consensus_barcode45_nanoq_output_0_0	58349	67	507	-	FJ617583.1	1-441/441	===============	0/0	100	99.77	hsp65MyNoRh	FJ617583.1 Mycobacterium africanum strain ATCC 25420 groEL2 (hsp65) gene partial cds
NB18246	consensus_barcode45_nanoq_output_2_0	2013	67	1556	-	NC_002945.4	1-1490/1490	===============	0/0	100	100	16S_bovis	NC_002945.4 Mycobacterium bovis AF2122/97 genome assembly
NB18246	consensus_barcode45_nanoq_output_0_1	29718	67	746	+	LT708304.1:764132-764877	1-680/680	===============	0/0	100	100	rpoB_bovis	LT708304.1:764132-764877 Mycobacterium bovis AF2122/97 rpoB
NB18249	consensus_barcode48_nanoq_output_0_0	57552	67	507	-	FJ617583.1	1-441/441	===============	0/0	100	99.77	hsp65MyNoRh	FJ617583.1 Mycobacterium africanum strain ATCC 25420 groEL2 (hsp65) gene partial cds
NB18249	consensus_barcode48_nanoq_output_2_0	1313	68	1557	+	NC_002945.4	1-1490/1490	===============	0/0	100	100	16S_bovis	NC_002945.4 Mycobacterium bovis AF2122/97 genome assembly
NB18249	consensus_barcode48_nanoq_output_1_0	29013	62	741	+	LT708304.1:764132-764877	1-680/680	===============	0/0	100	100	rpoB_bovis	LT708304.1:764132-764877 Mycobacterium bovis AF2122/97 rpoB
NB18254	consensus_barcode30_nanoq_output_0_2	31371	71	511	-	FJ617583.1	1-441/441	===============	0/0	100	99.77	hsp65MyNoRh	FJ617583.1 Mycobacterium africanum strain ATCC 25420 groEL2 (hsp65) gene partial cds
NB18254	consensus_barcode30_nanoq_output_1_0	2992	69	1558	+	NC_002945.4	1-1490/1490	===============	0/0	100	100	16S_bovis	NC_002945.4 Mycobacterium bovis AF2122/97 genome assembly
NB18254	consensus_barcode30_nanoq_output_0_1	27074	65	744	-	LT708304.1:764132-764877	1-680/680	===============	0/0	100	100	rpoB_bovis	LT708304.1:764132-764877 Mycobacterium bovis AF2122/97 rpoB
